# Supplementary material for: Brassinosteroids Regulate the Water Deficit and Latex Yield of Rubber Trees
Source: Int J Mol Sci. 2023 Aug 16;24(16):12857. doi: 10.3390/ijms241612857 (PMC10454136; doi:10.3390/ijms241612857)
Supplement: Supplementary file 1 [file ijms-24-12857-s001.zip]

Archive with 3 entries (2 files):
- Supplementary/
- Supplementary/Figure S1.pdf
- Supplementary/Table S1.pdf
